# Supplementary material for: Chargeability study of disinfectants and the optimization of design parameters of a handheld electrostatic disinfection device for small scale applications
Source: PLoS One. 2023 Jun 8;18(6):e0286740. doi: 10.1371/journal.pone.0286740 (PMC10249885; doi:10.1371/journal.pone.0286740)
Supplement: S1 Data — (XLSX) [file pone.0286740.s001.xlsx]

## Sheet: Sheet1
Pressure (flow rate)	Charge-to-mass ratio (mC/kg)	Spray current (mA)
4.5 MPa (24 ml/min)	1.23211	0.532
5 MPa (28 ml/min)	1.19755	0.599
6 MPa (34 ml/min)	1.12262	0.634
7 MPa (38 ml/min)	1.11548	0.706
8 MPa (42 ml/min)	1.09798	0.766
