# Supplementary material for: Chargeability study of disinfectants and the optimization of design parameters of a handheld electrostatic disinfection device for small scale applications
Source: PLoS One. 2023 Jun 8;18(6):e0286740. doi: 10.1371/journal.pone.0286740 (PMC10249885; doi:10.1371/journal.pone.0286740)
Supplement: S2 Data — (XLSX) [file pone.0286740.s002.xlsx]

## Sheet: Sheet1
		Applied voltage (kV)
		Distance between nozzle and electrode	0	0.25	0.5	0.75	1	1.25	1.5	1.75	2
		0 mm	0.0387	0.27735	0.53105	0.6622	0.8041	1.06855	1.10725	1.31365	1.3631
		1 mm	0.0387	0.3225	0.5805	0.8041	0.9589	1.12015	1.2814	1.39965	1.52865
		2 mm	0.0387	0.344	0.645	0.8901	1.02125	1.2771	1.36095	1.50285	1.7458
		3 mm	0.0344	0.3182	0.62565	0.93525	1.118	1.1825	1.29215	1.4964	1.67915
		4 mm	0.0172	0.3225	0.6966	0.8987	1.0105	1.2126	1.3072	1.45555	1.5523

## Sheet: Sheet3
2022-03-04
	Charge-to-mass ratio (mC/kg)
Applied voltage (kV)	Q/M at 26 ml/min(4.5 MPa)	Q/M at 28 ml/min(5 MPa)	Q/M at 34 ml/min(6 MPa)	Q/M at 38 ml/min(7 MPa)	Q/M at 42 ml/min(8 MPa)
0	0.018528	0.03225	0.0265605	0.02844	0.0272346
0.25	0.386772	0.37625	0.297478	0.24964	0.216443
0.5	0.643848	0.53965	0.488713	0.474	0.432887
0.75	0.771228	0.7052	0.724216	0.73154	0.700933
1	0.896292	0.903	0.786191	0.78368	0.752535
1.25	0.954192	1.01695	0.895974	0.80896	0.874374
1.5	1.05841	1.0664	0.952637	0.86268	0.970412
1.75	1.13021	1.0922	1.08367	0.9638	1.05068
2	1.23211	1.19755	1.12262	1.11548	1.09798
Nozzle= .15mm
	0	0.25	0.5	0.75	1	1.25	1.5	1.75	2
Q/M at 26 ml/min(4.5 MPa)	0.018528	0.386772	0.643848	0.771228	0.896292	0.954192	1.05841	1.13021	1.23211
Q/M at 28 ml/min(5 MPa)	0.03225	0.37625	0.53965	0.7052	0.903	1.01695	1.0664	1.0922	1.19755
Q/M at 34 ml/min(6 MPa)	0.0265605	0.297478	0.488713	0.724216	0.786191	0.895974	0.952637	1.08367	1.12262
Q/M at 38 ml/min(7 MPa)	0.02844	0.24964	0.474	0.73154	0.78368	0.80896	0.86268	0.9638	1.11548
Q/M at 42 ml/min(8 MPa)	0.0272346	0.216443	0.432887	0.700933	0.752535	0.874374	0.970412	1.05068	1.09798
	0	0.25	0.5	0.75	1	1.25	1.5	1.75	2
Q/M at 26 ml/min(4.5 MPa)	0.008	0.167	0.278	0.333	0.387	0.412	0.457	0.488	0.532
Q/M at 28 ml/min(5 MPa)	0.017	0.204	0.305	0.381	0.42	0.509	0.522	0.567	0.599
Q/M at 34 ml/min(6 MPa)	0.015	0.168	0.276	0.409	0.444	0.506	0.538	0.612	0.634
Q/M at 38 ml/min(7 MPa)	0.018	0.158	0.3	0.463	0.496	0.512	0.546	0.62	0.706
Q/M at 42 ml/min(8 MPa)	0.019	0.151	0.302	0.489	0.525	0.61	0.677	0.733	0.766
Pressure (flow rate)	Charge-to-mass ratio (mC/kg)	Spray current (mA)
4.5 Mpa (24 ml/min)	1.23211	0.532
5 Mpa (28 ml/min)	1.19755	0.599
6 Mpa (34 ml/min)	1.12262	0.634
7 Mpa (38 ml/min)	1.11548	0.706
8 MPa (42 ml/min)	1.09798	0.766

## Sheet: Sheet2
		Ring diameter 3 mm					Ring diameter 4 mm					Ring diameter 5 mm
	Applied voltage (kV)	11 mm	12 mm	13 mm	14 mm	15 mm	11 mm	12 mm	13 mm	14 mm	15 mm	11 mm	12 mm	13 mm	14 mm	15 mm
	0	0.0387	0.043	0.03655	0.05805	0.05375	0.0473	0.0344	0.0387	0.04945	0.043	0.0387	0.04085	0.0473	0.0258	0.0301
	0.25	0.2967	0.2709	0.26875	0.2666	0.2365	0.3268	0.2967	0.2924	0.2709	0.4214	0.344	0.33325	0.3182	0.24725	0.24295
	0.5	0.5418	0.50095	0.4773	0.47945	0.41925	0.645	0.645	0.4386	0.44935	0.61275	0.645	0.5977	0.57835	0.5074	0.4773
	0.75	0.69875	0.7052	0.65575	0.64285	0.59125	0.8514	0.817	0.80625	0.73315	0.81915	0.8901	0.83205	0.7267	0.688	0.70305
	1	0.8643	0.78475	0.80625	0.67295	0.69875	1.1008	1.0105	0.9976	0.9632	0.94815	1.02125	0.9976	0.93955	0.9116	0.8729
	1.25	1.1008	0.9374	0.9159	0.8858	0.80625	1.20615	1.118	1.1653	1.204	1.12445	1.2771	1.13735	1.0664	1.06425	1.0449
	1.5	1.1825	1.0879	1.075	0.9632	0.8858	1.34375	1.1524	1.39105	1.30935	1.3932	1.36095	1.29215	1.1223	1.27925	1.19755
	1.75	1.30935	1.15025	1.15025	1.1825	0.97825	1.5093	1.49425	1.4534	1.42975	1.55015	1.50285	1.34375	1.24055	1.43835	1.3201
	2	1.3588	1.2126	1.21475	1.2943	1.1008	1.73075	1.52005	1.5136	1.55875	1.6641	1.7458	1.5738	1.376	1.5222	1.5566

## Sheet: Sheet4
		experiment for nozzle size variation
		Applied voltage (kV)	Q/M for .15 mm nozzle (mC/kg)	Q/M for .2 mm nozzle (mC/kg)
		0	0.0129	0.01032
		0.25	0.35905	0.28724
		0.5	0.64715	0.37152
		0.75	0.8643	0.5246
		1	1.12015	0.70348
		1.25	1.30935	0.84624
		1.5	1.51575	0.88752
		1.75	1.68775	1.0148
		2	1.8275	1.204
			0	0.25	0.5	0.75	1	1.25	1.5	1.75	2
		Q/M for .15 mm nozzle (mC/kg)	0.0129	0.35905	0.64715	0.8643	1.12015	1.30935	1.51575	1.68775	1.8275
		Q/M for .2 mm nozzle (mC/kg)	0.01032	0.28724	0.37152	0.5246	0.70348	0.84624	0.88752	1.0148	1.204

## Sheet: Sheet5
Charge-to-mass ratio for chemical disinfectants
Flow rate= 28ml/min	Nozzle=0.15mm	Ring diameter= 4mm	Internal diameter= 15mm
	Applied Voltage (2.0) kV	Charge-to-mass ratio (mC/kg)
	Ethanol 75%	0.90618
	Glutaraldehyde 1%	1.3916
	Sodium hypochlorite 6%	1.61298
	Formaldehyde 1%	1.107
	Phenol 2%	0.9888
	Hydrogen peroxide 6%	1.56302
	Tap water	1.44568
